# Supplementary material for: Manipulating mitochondrial reactive oxygen species alters survival in unexpected ways in a Drosophila Cdk5 model of neurodegeneration
Source: Biol Open. 2024 Oct 14;13(10):bio060515. doi: 10.1242/bio.060515 (PMC11552616; doi:10.1242/bio.060515)
Supplement: Table S4. Data presented in this study. [file biolopen-13-060515-TableS4.xlsx]

## Sheet: Key
Sheet	Description
Fig. 1B	Quantification of mitochondrial superoxide level, mitochondrial glutathione redox potential, or mitochondrial H2O2 level in WT or Cdk5α-KO flies fed vehicle (DMSO or EtOH) chronically until aged 10 days old or 30 days old
Fig. 2B	Quantification of mitochondrial superoxide level in 10 day-old WT flies after acute feeding with 16 different drugs
Fig. 2C	Quantification of mitochondrial glutathione redox potential in 10 day-old WT flies after acute feeding with 16 different drugs
Fig. 2D	Quantification of mitochondrial H2O2 level in 10 day-old WT flies after acute feeding with 16 different drugs
Fig. 3B	Quantification of survival, mitochondrial superoxide level, mitochondrial glutathione redox potential, or mitochondrial H2O2 level in WT or Cdk5α-KO flies fed vehicle (DMSO or EtOH) chronically until aged 10 days old or 30 days old
Fig. 3C	Quantification of survival, mitochondrial superoxide level, mitochondrial glutathione redox potential, or mitochondrial H2O2 level in WT or Cdk5α-KO flies fed vehicle (DMSO or EtOH) or 2-AAPA chronically until aged 10 days old or 30 days old
Fig. 3D	Quantification of survival, mitochondrial superoxide level, mitochondrial glutathione redox potential, or mitochondrial H2O2 level in WT or Cdk5α-KO flies fed vehicle (DMSO or EtOH) or rotenone chronically until aged 10 days old or 30 days old
Fig. 3E	Quantification of survival, mitochondrial superoxide level, mitochondrial glutathione redox potential, or mitochondrial H2O2 level in WT or Cdk5α-KO flies fed vehicle (DMSO or EtOH) or NAC chronically until aged 10 days old or 30 days old
Fig. 3F	Quantification of survival, mitochondrial superoxide level, mitochondrial glutathione redox potential, or mitochondrial H2O2 level in WT or Cdk5α-KO flies fed vehicle (DMSO or EtOH) or IM chronically until aged 10 days old or 30 days old
Fig. 3G	Quantification of survival, mitochondrial superoxide level, mitochondrial glutathione redox potential, or mitochondrial H2O2 level in WT or Cdk5α-KO flies fed vehicle (DMSO or EtOH) or mtTEMPO chronically until aged 10 days old or 30 days old
Fig. 3H	Quantification of survival, mitochondrial superoxide level, mitochondrial glutathione redox potential, or mitochondrial H2O2 level in WT or Cdk5α-KO flies fed vehicle (DMSO or EtOH) or mitoQ chronically until aged 10 days old or 30 days old
Fig. 4B-C	Quantification of mitochondrial superoxide level in WT flies fed vehicle (DMSO or EtOH), mtTEMPO, or NAC chronically from 20 days-old until 30 days-old
Fig. S1	Quantification and correlation of mitochondrial superoxide level in whole brains and mushroom bodies of 10 day-old WT flies fed standard Drosophila media
Fig. S2	Quantification of relative mtDNA content in WT or Cdk5α-KO flies fed standard Drosophila media
Fig. S3	Quantification of mitochondrial glutathione redox potential and mitochondrial H2O2 level in 10 day-old WT flies exposed to DA (oxidizing agent) or DTT (reducing agent)
Fig. S4	Quantification of survival, mitochondrial superoxide level, mitochondrial glutathione redox potential, or mitochondrial H2O2 level in WT or Cdk5α-KO flies fed two different vehicles (either DMSO or EtOH) chronically until aged 10 days old or 30 days old
Fig. S5	Quantification of mitochondrial superoxide level, mitochondrial glutathione redox potential, mitochondrial H2O2 level, or cytosolic ROS level in WT or Cdk5α-KO flies fed standard Drosophila media
Fig. S6A	Absorbance at 650 nm of FD&C Blue #1 dye consumed by 10 day-old WT flies fed vehicle or drug for 24 hours
Fig. S6B	Absorbance at 650 nm of FD&C Blue #1 dye consumed by 10 day-old Cdk5α-KO flies fed vehicle or drug for 24 hours

## Sheet: Fig. 1B
Mitochondrial Superoxide Level				Mitochondrial Glutathione Redox Potential				Mitochondrial H2O2 Level
WT, 10 days-old, vehicle	KO, 10 days-old, vehicle	WT, 30 days-old, vehicle	KO, 30 days-old, vehicle	WT, 10 days-old, vehicle	KO, 10 days-old, vehicle	WT, 30 days-old, vehicle	KO, 30 days-old, vehicle	WT, 10 days-old, vehicle	KO, 10 days-old, vehicle	WT, 30 days-old, vehicle	KO, 30 days-old, vehicle
28.8302	15.0729	22.8129	8.49909	5.94295	3.32373	5.52234	3.50078	5.75637	2.16209	2.69632	1.89731
11.8992	17.9961	33.5312	15.7558	7.62999	2.83302	4.04329	6.58925	3.63124	2.1731	2.06534	3.34223
10.6254	11.015	22.0468	16.6611	13.3462	4.5452	1.91462	6.89399	4.45178	2.21743	3.48374	3.32321
15.1706	44.6171	33.1899	5.44347	4.50519	2.43735	3.10615	2.44826	3.0374	1.89819	9.22888	2.18368
19.265	26.9224	21.0051	29.0141	13.7984	8.62617	5.14015	2.52933	2.83643	2.33991	2.10173	4.60608
27.0928	31.6756	13.1364	10.3109	12.7049	4.06003	4.66995	3.83165	5.06928	2.66993	8.27873	3.09155
10.6372	22.3563	9.2471	11.6667	10.042	4.36239	3.16904	2.45357	3.75423	1.69355	6.60337	3.07179
11.1594	10.2329	48.9195	8.79731	9.31414	6.03317	4.79659	2.83706	3.18497	2.73897	5.70303	2.94583
10.8982	28.1261	9.97812	44.2375	12.1665	2.01349	4.43034	3.73561	5.61423	2.31222	2.6282	1.81912
26.4825	24.4293	26.2954	15.079	11.4095	5.70251	5.59475	3.37735	4.36082	2.66222	6.43327	1.81912
30.9216	20.8328	20.3457	33.8542	13.1179	5.36024	4.3753	5.07268	3.58745	2.55185	2.33752	1.89731
42.098	19.3041	21.3772	59.2353	5.71206	4.2153	5.65005	2.56724	3.9693	2.50669	3.58222	3.34223
9.58652	29.3491	35.5059	13.5008	7.12232	7.60728	5.31588	3.31213	4.90732	3.21862	2.53791	3.32321
11.3014	9.35203	26.8271	15.4658	6.67729	5.06425	8.80297	6.42028	3.7738	3.18502	2.89323	2.18368
15.3593	19.1448	10.8051	66.2189	7.53009	7.39595	12.3958	4.81683	4.00743	2.50652	2.80841	4.60608
24.0266	38.3163	81.7814	69.4021		6.85402	4.259	3.36135			3.02751	3.09155
21.103	17.8382	85.5218	33.2931		5.27032	8.61675	6.50447			2.69632	3.07179
22.7279	31.9954	46.4513	48.8508		4.59954	6.87845	3.80013			2.06534	2.94583
15.465	16.8433	89.9717	7.92206			4.06216	5.10778			2.10173	3.14685
11.1295	52.8702	15.1945	13.6874			4.86791	4.04106			8.27873	2.64743
15.5598	54.563	59.3212	12.9126			4.06921	4.47739			2.6282	2.96433
39.3432	16.4426	13.6422	16.8107			5.75051	4.98518			2.49972	4.79464
10.6151		28.5159	18.112			4.05213	2.96069			5.36889	3.78002
		38.8772	20.6878			6.16024	2.32361			2.94804
		6.35625	17.5515			8.22069	2.70062			8.79513
		36.3058	8.50116			6.67725	3.92768			2.72655
		47.2586	33.465			4.08969	4.59646			2.32341
		18.2505				7.01323	3.1329			5.11884
		74.0565				8.31742	2.66852			3.73048
		22.4051				5.94585				6.82212
		15.7882				5.43532				4.70564
		21.7097				4.23459
						3.7633

## Sheet: Fig. 2B
Control	2-AAPA	3-AT	Antimycin A	Auranofin	BSO	DDC	EUK-8	Idebenone	IM	mitoQ	mtTEMPO	NAC	PQ	Rotenone	S1QEL1.1	S3QEL2
63.9	24.0926	16.8538	37.788	65.5	21.1023	16.681	18.4282	26.6968	7.59741	56.8051	13.9	76.8586	26.0078	26.2865	31.6267	40.5458
63.5	51.4239	9.41064	46.3099	15.3857	40.4712	15.3731	21.8029	32.0211	7.65842	38.4995	7.94734	13.8042	31.2786	21.9872	50.4853	37.484
60.8	12.237	21.9631	26.9734	28.4349	30.9376	13.3444	23.0002	40.7214	8.93927	28.5733	16.9179	26.3157	30.1379	51.1219	22.9829	37.1137
35.2	26.5499	13.5556	37.522	38.5012	72.2349	15.7244	46.7887	102.401	16.644	74.5095	12.9538	97.3413	33.4128	29.0144	29.3326	41.4622
32.4	16.3569	18.6254	63.8836	17.103	23.8633	16.5849	31.7337	75.0864	8.80981	8.62168	17.1956	88.4458	29.1324	30.946	75.2456	42.621
42.2	29.2227	28.5602	27.376	29.6864	33.9053	10.4839	36.4736	19.256	7.81535	19.9131	7.82322	21.6233	43.2461	46.7916	93.5723	30.1847
19.2	45.6933	14.1474	34.6185	53.5757	17.5604		24.588	25.4275	10.1253	56.8977	12.4908	43.1394	18.515	16.9466		56.8841
12.2	46.3435	12.6505	50.6537		54.0235		21.7352		10.5543	63.2799	11.388	39.8718	45.1781	42.934		25.8115
9.7		28.6284	16.1355		79.2025				13.5798	24.7927			73.626	28.4766		47.0374
35.4		38.1124			39.8392				7.03395	29.5546				24.4999		44.0854
22.4		53.8821			22.1722				10.6247	13.868				52.1778		27.7749
29		16.3588			15.6613				8.31824	17.4692						31.0945
14.8		35.1674			23.01				5.92651	27.8486						23.2812
8.6		9.48937			18.7204				15.2298	58.1105						17.0649
22.2					19.954				10.542	13.9875						12.9503
10.1		22.9936														13.2305
9.5		17.9544														6.62683
18
17.4
15.4
15.3
11
9.4
13.9
67.2
35.3
32.6
29
32.2
51.2
26.8
76

## Sheet: Fig. 2C
Control	2-AAPA	3-AT	Antimycin A	Auranofin	BSO	DDC	EUK-8	Idebenone	IM	mitoQ	mtTEMPO	NAC	PQ	Rotenone	S1QEL1.1	S3QEL2
3.21508	1.98283	2.32058	3.09167	1.84877	0.997145	1.79019	2.12476	1.79794	1.35611	3.10548	2.93898	4.30605	3.54779	1.47136	2.03893	2.45699
2.78086	1.46002	2.87754	2.67262	2.625	1.1208	2.19221	2.5663	2.12648	1.47085	3.66979	1.55024	3.47134	2.91056	1.85893	2.589	2.50461
3.44125	1.95971	2.37562	3.99796	2.86205	1.03268	1.86394	2.89607	3.18154	1.73965	3.6419	2.9327	2.79403	3.01035	2.24117	2.40186	2.88169
3.42533	1.1923	1.98362	2.65102	3.82869	1.18836	2.01422	1.7633	3.09879	1.94965	3.91423	2.45867	5.22685	2.46019	1.74942	1.92655	2.97842
3.23548	1.40164	2.3382	3.8805	3.01618	1.12048	2.17458	3.61571	2.19773		2.70717	1.68158	3.02158	2.35757	1.336	2.0419	3.26941
1.26595	1.6988	1.84086	2.34387		1.30389	1.88003		2.28693		2.25719	2.14268	7.53834				2.61939
3.0065	1.21223	2.57813	2.85414		1.09536	2.26628		1.76675		2.1251	2.31448					3.20849
2.01336	1.91729		2.10188			2.75945					2.10869
2.35706			4.53005
2.31052
1.77577
2.44143
1.28901
3.20982
1.47638

## Sheet: Fig. 2D
Control	2-AAPA	3-AT	Antimycin A	Auranofin	BSO	DDC	EUK-8	Idebenone	IM	mitoQ	mtTEMPO	NAC	PQ	Rotenone	S1QEL1.1	S3QEL2
9.34557	7.91876	10.6888	10.5074	6.62673	9.75159	8.5364	6.71559	12.6005	6.36142	14.3837	8.13741	13.6743	11.6508	8.01901	7.58231	10.1792
13.8289	6.61635	12.8692	12.2493	10.8604	5.2597	7.18615	6.928	12.9847	9.30824	10.3688	9.60743	8.1071	10.8133	16.3663	7.98826	9.50045
10.6379	8.05339	9.91582	12.582	11.3956	8.19256		7.1533	10.4932	8.8933	16.3157	6.6195	8.8427	11.9525	14.0155	7.18612	11.1738
9.32302	9.55331	14.216	17.3973	10.4728	7.37732		6.99203	13.2647	9.63069	14.8933	10.1454	12.0772	10.9843	9.24781	9.97992	10.4134
10.7416	6.80441	11.7438	13.5367	12.3465	8.53922		6.90208	9.95054	9.24565	18.337	11.2275	8.68843	10.3364	25.7344	11.1371	12.2175
13.8872	9.1581	11.8714		11.8963	7.04502		6.41672		9.83896	16.656		11.3151		10.7314	11.9988	10.2448
10.5153	9.48699	10.2764		11.0796	8.2741				8.75433	9.14779		15.1378		18.9979	12.6822	11.1905
8.86252	9.2012	13.3525			13.8035					14.4803		11.5767		36.2553	10.4619	8.53514
7.8191	15.6589				15.1758					16.4486		13.3937		12.6727		20.0433
10.0948	20.6506				19.0885					17.6179		20.1276		27.0723		21.2336
4.70079	15.6724				16.615					13.7773		13.6994		15.3823		22.7757
6.73076	18.828				12.4886					17.5824				12.7351		19.1383
6.31112	24.0134				13.9177					19.0064				18.2014
9.81145										15.8965				10.8928
6.16338										17.1919				19.825
13.8695										15.3467				21.6481
18.4991
18.7066
15.5659
23.548
16.9967
14.013
13.8548
8.5975
9.35356
6.56067
8.45786
6.36881
12.9019

## Sheet: Fig. 3B
Survival			Mitochondrial Superoxide Level				Mitochondrial Glutathione Redox Potential				Mitochondrial H2O2 Level
Age (day)	WT, vehicle (% survival, N = 1482)	KO, vehicle (% survival; N = 1022)	WT, 10 days-old, vehicle	KO, 10 days-old, vehicle	WT, 30 days-old, vehicle	KO, 30 days-old, vehicle	WT, 10 days-old, vehicle	KO, 10 days-old, vehicle	WT, 30 days-old, vehicle	KO, 30 days-old, vehicle	WT, 10 days-old, vehicle	KO, 10 days-old, vehicle	WT, 30 days-old, vehicle	KO, 30 days-old, vehicle
0	100	100	28.8302	15.0729	22.8129	8.49909	5.94295	3.32373	5.52234	3.50078	5.75637	2.16209	2.69632	1.89731
1	100	100	11.8992	17.9961	33.5312	15.7558	7.62999	2.83302	4.04329	6.58925	3.63124	2.1731	2.06534	3.34223
2	100	100	10.6254	11.015	22.0468	16.6611	13.3462	4.5452	1.91462	6.89399	4.45178	2.21743	3.48374	3.32321
3	99.7301	99.5108	15.1706	44.6171	33.1899	5.44347	4.50519	2.43735	3.10615	2.44826	3.0374	1.89819	9.22888	2.18368
4	99.1228	97.5538	19.265	26.9224	21.0051	29.0141	13.7984	8.62617	5.14015	2.52933	2.83643	2.33991	2.10173	4.60608
5	98.9186	97.0636	27.0928	31.6756	13.1364	10.3109	12.7049	4.06003	4.66995	3.83165	5.06928	2.66993	8.27873	3.09155
6	98.7141	91.6657	10.6372	22.3563	9.2471	11.6667	10.042	4.36239	3.16904	2.45357	3.75423	1.69355	6.60337	3.07179
7	97.8278	86.4474	11.1594	10.2329	48.9195	8.79731	9.31414	6.03317	4.79659	2.83706	3.18497	2.73897	5.70303	2.94583
8	97.6229	86.2496	10.8982	28.1261	9.97812	44.2375	12.1665	2.01349	4.43034	3.73561	5.61423	2.31222	2.6282	1.81912
9	96.4599	83.6749	26.4825	24.4293	26.2954	15.079	11.4095	5.70251	5.59475	3.37735	4.36082	2.66222	6.43327	1.81912
10	96.3908	83.4757	30.9216	20.8328	20.3457	33.8542	13.1179	5.36024	4.3753	5.07268	3.58745	2.55185	2.33752	1.89731
11	96.2525	82.2789	42.098	19.3041	21.3772	59.2353	5.71206	4.2153	5.65005	2.56724	3.9693	2.50669	3.58222	3.34223
12	95.3053	79.6552	9.58652	29.3491	35.5059	13.5008	7.12232	7.60728	5.31588	3.31213	4.90732	3.21862	2.53791	3.32321
13	95.3053	79.4286	11.3014	9.35203	26.8271	15.4658	6.67729	5.06425	8.80297	6.42028	3.7738	3.18502	2.89323	2.18368
14	95.2152	78.7962	15.3593	19.1448	10.8051	66.2189	7.53009	7.39595	12.3958	4.81683	4.00743	2.50652	2.80841	4.60608
15	94.9444	76.6322	24.0266	38.3163	81.7814	69.4021		6.85402	4.259	3.36135			3.02751	3.09155
16	94.9444	76.5047	21.103	17.8382	85.5218	33.2931		5.27032	8.61675	6.50447			2.69632	3.07179
17	94.8541	76.1222	22.7279	31.9954	46.4513	48.8508		4.59954	6.87845	3.80013			2.06534	2.94583
18	94.8541	76.1222	15.465	16.8433	89.9717	7.92206			4.06216	5.10778			2.10173	3.14685
19	94.8541	75.8663	11.1295	52.8702	15.1945	13.6874			4.86791	4.04106			8.27873	2.64743
20	93.8594	75.4818	15.5598	54.563	59.3212	12.9126			4.06921	4.47739			2.6282	2.96433
21	93.6784	73.1751	39.3432	16.4426	13.6422	16.8107			5.75051	4.98518			2.49972	4.79464
22	92.41	71.8891	10.6151		28.5159	18.112			4.05213	2.96069			5.36889	3.78002
23	92.41	71.7605			38.8772	20.6878			6.16024	2.32361			2.94804
24	92.2288	69.96			6.35625	17.5515			8.22069	2.70062			8.79513
25	92.0476	65.7161			36.3058	8.50116			6.67725	3.92768			2.72655
26	90.5981	63.887			47.2586	33.465			4.08969	4.59646			2.32341
27	90.2353	63.2325			18.2505				7.01323	3.1329			5.11884
28	89.6005	62.183			74.0565				8.31742	2.66852			3.73048
29	89.5096	60.4703			22.4051				5.94585				6.82212
30	89.1096	58.0146			15.7882				5.43532				4.70564
					21.7097				4.23459
									3.7633

## Sheet: Fig. 3C
Survival					Mitochondrial Superoxide Level								Mitochondrial Glutathione Redox Potential								Mitochondrial H2O2 Level
Age (day)	WT, vehicle (% survival, N = 1482)	KO, vehicle (% survival; N = 1022)	WT, 2-AAPA (% survival; N = 556)	KO, 2-AAPA (% survival; N = 412)	WT, 10 days-old, vehicle	KO, 10 days-old, vehicle	WT, 30 days-old, vehicle	KO, 30 days-old, vehicle	WT, 10 days-old, 2-AAPA	KO, 10 days-old, 2-AAPA	WT, 30 days-old, 2-AAPA	KO, 30 days-old, 2-AAPA	WT, 10 days-old, vehicle	KO, 10 days-old, vehicle	WT, 30 days-old, vehicle	KO, 30 days-old, vehicle	WT, 10 days-old, 2-AAPA	KO, 10 days-old, 2-AAPA	WT, 30 days-old, 2-AAPA	KO, 30 days-old, 2-AAPA	WT, 10 days-old, vehicle	KO, 10 days-old, vehicle	WT, 30 days-old, vehicle	KO, 30 days-old, vehicle	WT, 10 days-old, 2-AAPA	KO, 10 days-old, 2-AAPA	WT, 30 days-old, 2-AAPA	KO, 30 days-old, 2-AAPA
0	100	100	100	100	28.8302	15.0729	22.8129	8.49909	19.5861	11.1508	57.1557	31.4403	5.94295	3.32373	5.52234	3.50078	7.39794	6.96186	7.02973	4.77218	5.75637	2.16209	2.69632	1.89731	2.98475	2.2445	5.05567	4.49528
1	100	100	100	100	11.8992	17.9961	33.5312	15.7558	58.0242	15.8947	30.876	17.6422	7.62999	2.83302	4.04329	6.58925	6.59791	5.96559	5.98423	5.21644	3.63124	2.1731	2.06534	3.34223	4.35669	3.25066	4.39947	1.96874
2	100	100	100	100	10.6254	11.015	22.0468	16.6611	29.4799	21.5305	13.2826	41.6965	13.3462	4.5452	1.91462	6.89399	10.3944	5.86036	7.34175	4.19657	4.45178	2.21743	3.48374	3.32321	4.31313	2.76809	5.48689	3.17546
3	99.7301	99.5108	100	100	15.1706	44.6171	33.1899	5.44347	16.0094	30.7499	42.2395	10.5015	4.50519	2.43735	3.10615	2.44826	14.6137	6.33415	7.98198	2.87522	3.0374	1.89819	9.22888	2.18368	6.13042	3.45605	4.45806	2.85212
4	99.1228	97.5538	99.1007	98.7864	19.265	26.9224	21.0051	29.0141	47.6469	13.4483	31.5508	38.5083	13.7984	8.62617	5.14015	2.52933	7.70243	4.20528	10.436	4.38661	2.83643	2.33991	2.10173	4.60608	3.72142	2.21125	5.70993
5	98.9186	97.0636	99.1007	98.051	27.0928	31.6756	13.1364	10.3109	43.5929	26.5558	25.7642	14.0188	12.7049	4.06003	4.66995	3.83165	15.1394	4.09789	4.05405	2.77369	5.06928	2.66993	8.27873	3.09155	2.59281	2.83167	3.46961
6	98.7141	91.6657	95.6772	97.5608	10.6372	22.3563	9.2471	11.6667	44.7294	15.4568	19.7424	8.78874	10.042	4.36239	3.16904	2.45357	9.44622		7.20215	5.57109	3.75423	1.69355	6.60337	3.07179	4.14445	2.10358	3.98409
7	97.8278	86.4474	95.4971	93.3831	11.1594	10.2329	48.9195	8.79731	32.1411	11.2411	66.7892	9.78404	9.31414	6.03317	4.79659	2.83706			8.99154	2.63663	3.18497	2.73897	5.70303	2.94583		2.57368	8.79159
8	97.6229	86.2496	95.3169	93.3831	10.8982	28.1261	9.97812	44.2375	32.2382	36.7088	8.02471	22.2951	12.1665	2.01349	4.43034	3.73561			1.15777	2.708	5.61423	2.31222	2.6282	1.81912			4.33528
9	96.4599	83.6749	92.6141	88.1952	26.4825	24.4293	26.2954	15.079	34.3729		9.81693	18.8007	11.4095	5.70251	5.59475	3.37735					4.36082	2.66222	6.43327	1.81912			4.63291
10	96.3908	83.4757	92.6141	88.1952	30.9216	20.8328	20.3457	33.8542	42.0134		46.9779		13.1179	5.36024	4.3753	5.07268					3.58745	2.55185	2.33752	1.89731
11	96.2525	82.2789	92.6141	87.9403	42.098	19.3041	21.3772	59.2353			29.5136		5.71206	4.2153	5.65005	2.56724					3.9693	2.50669	3.58222	3.34223
12	95.3053	79.6552	91.3149	86.0917	9.58652	29.3491	35.5059	13.5008			7.84573		7.12232	7.60728	5.31588	3.31213					4.90732	3.21862	2.53791	3.32321
13	95.3053	79.4286	91.3149	86.0917	11.3014	9.35203	26.8271	15.4658			7.46852		6.67729	5.06425	8.80297	6.42028					3.7738	3.18502	2.89323	2.18368
14	95.2152	78.7962	91.3149	86.0917	15.3593	19.1448	10.8051	66.2189			10.2769		7.53009	7.39595	12.3958	4.81683					4.00743	2.50652	2.80841	4.60608
15	94.9444	76.6322	91.3149	84.844	24.0266	38.3163	81.7814	69.4021			13.5262			6.85402	4.259	3.36135							3.02751	3.09155
16	94.9444	76.5047	91.3149	84.844	21.103	17.8382	85.5218	33.2931			17.8307			5.27032	8.61675	6.50447							2.69632	3.07179
17	94.8541	76.1222	90.2457	84.5286	22.7279	31.9954	46.4513	48.8508			23.8464			4.59954	6.87845	3.80013							2.06534	2.94583
18	94.8541	76.1222	90.2457	84.5286	15.465	16.8433	89.9717	7.92206			34.8102				4.06216	5.10778							2.10173	3.14685
19	94.8541	75.8663	90.2457	84.5286	11.1295	52.8702	15.1945	13.6874			57.236				4.86791	4.04106							8.27873	2.64743
20	93.8594	75.4818	88.5349	83.2669	15.5598	54.563	59.3212	12.9126			24.9106				4.06921	4.47739							2.6282	2.96433
21	93.6784	73.1751	88.5349	83.2669	39.3432	16.4426	13.6422	16.8107							5.75051	4.98518							2.49972	4.79464
22	92.41	71.8891	88.5349	83.2669	10.6151		28.5159	18.112							4.05213	2.96069							5.36889	3.78002
23	92.41	71.7605	88.5349	81.0591			38.8772	20.6878							6.16024	2.32361							2.94804
24	92.2288	69.96	87.6732	80.4283			6.35625	17.5515							8.22069	2.70062							8.79513
25	92.0476	65.7161	87.4573	80.4283			36.3058	8.50116							6.67725	3.92768							2.72655
26	90.5981	63.887	87.4573	79.1617			47.2586	33.465							4.08969	4.59646							2.32341
27	90.2353	63.2325	87.4573	77.2618			18.2505								7.01323	3.1329							5.11884
28	89.6005	62.183	82.2746	76.308			74.0565								8.31742	2.66852							3.73048
29	89.5096	60.4703	80.1152	75.3541			22.4051								5.94585								6.82212
30	89.1096	58.0146	79.6798	70.2669			15.7882								5.43532								4.70564
							21.7097								4.23459
															3.7633

## Sheet: Fig. 3D
Survival					Mitochondrial Superoxide Level								Mitochondrial Glutathione Redox Potential								Mitochondrial H2O2 Level
Age (day)	WT, vehicle (% survival, N = 1482)	KO, vehicle (% survival; N = 1022)	WT, rotenone (% survival; N = 551)	KO, rotenone (% survival; N = 388)	WT, 10 days-old, vehicle	KO, 10 days-old, vehicle	WT, 30 days-old, vehicle	KO, 30 days-old, vehicle	WT, 10 days-old, rotenone	KO, 10 days-old, rotenone	WT, 30 days-old, rotenone	KO, 30 days-old, rotenone	WT, 10 days-old, vehicle	KO, 10 days-old, vehicle	WT, 30 days-old, vehicle	KO, 30 days-old, vehicle	WT, 10 days-old, rotenone	KO, 10 days-old, rotenone	WT, 30 days-old, rotenone	KO, 30 days-old, rotenone	WT, 10 days-old, vehicle	KO, 10 days-old, vehicle	WT, 30 days-old, vehicle	KO, 30 days-old, vehicle	WT, 10 days-old, rotenone	KO, 10 days-old, rotenone	WT, 30 days-old, rotenone	KO, 30 days-old, rotenone
0	100	100	100	100	28.8302	15.0729	22.8129	8.49909	41.5707	60.8463	59.6071	24.0182	5.94295	3.32373	5.52234	3.50078	14.8703	6.12628	5.23926	3.48613	5.75637	2.16209	2.69632	1.89731	5.51314	4.25711	6.06909	6.19579
1	100	100	100	100	11.8992	17.9961	33.5312	15.7558	43.7861	57.8732	45.7475	45.2082	7.62999	2.83302	4.04329	6.58925	7.3499	7.91624	5.37139	3.19146	3.63124	2.1731	2.06534	3.34223	3.62469	3.62564	3.48549	2.53615
2	100	100	100	98.4536	10.6254	11.015	22.0468	16.6611	21.0195	13.9487	57.8693	21.4411	13.3462	4.5452	1.91462	6.89399	5.07477	6.28474	5.64195	3.89844	4.45178	2.21743	3.48374	3.32321	12.293	5.7793	2.26508	2.06408
3	99.7301	99.5108	99.637	97.1649	15.1706	44.6171	33.1899	5.44347	9.66478	21.4256	29.8579	11.2549	4.50519	2.43735	3.10615	2.44826	8.84259	10.3416	4.1328	5.93499	3.0374	1.89819	9.22888	2.18368	2.80401	6.17047	1.92919	3.07092
4	99.1228	97.5538	99.4555	96.6495	19.265	26.9224	21.0051	29.0141	16.0382	36.65	21.2321	11.0254	13.7984	8.62617	5.14015	2.52933	8.18402	3.50724	4.18187	9.18284	2.83643	2.33991	2.10173	4.60608	5.81735	3.6384	4.02632	2.47123
5	98.9186	97.0636	99.4555	96.3911	27.0928	31.6756	13.1364	10.3109	56.6262	16.2307	53.5599	18.6388	12.7049	4.06003	4.66995	3.83165	20.9015		7.6013	5.17181	5.06928	2.66993	8.27873	3.09155	1.96395	5.26579	4.40451	1.83877
6	98.7141	91.6657	99.2737	95.099	10.6372	22.3563	9.2471	11.6667	12.956	13.4053	29.8842	42.7849	10.042	4.36239	3.16904	2.45357	9.23113		8.61876	4.38293	3.75423	1.69355	6.60337	3.07179	3.36537	3.37432	2.40054	2.26194
7	97.8278	86.4474	98.7283	94.5821	11.1594	10.2329	48.9195	8.79731	9.01321	29.9714	39.6289	15.5033	9.31414	6.03317	4.79659	2.83706	7.11804			4.71174	3.18497	2.73897	5.70303	2.94583		3.06625	3.2196
8	97.6229	86.2496	97.4555	92.5091	10.8982	28.1261	9.97812	44.2375	20.5632	40.3203	17.5831		12.1665	2.01349	4.43034	3.73561	3.9412			4.22353	5.61423	2.31222	2.6282	1.81912
9	96.4599	83.6749	97.4555	92.5091	26.4825	24.4293	26.2954	15.079	29.8067		27.1229		11.4095	5.70251	5.59475	3.37735				3.86689	4.36082	2.66222	6.43327	1.81912
10	96.3908	83.4757	97.0905	92.2492	30.9216	20.8328	20.3457	33.8542	14.7537		37.6422		13.1179	5.36024	4.3753	5.07268				2.09166	3.58745	2.55185	2.33752	1.89731
11	96.2525	82.2789	97.0905	87.5256	42.098	19.3041	21.3772	59.2353	33.9853		40.2407		5.71206	4.2153	5.65005	2.56724				3.22282	3.9693	2.50669	3.58222	3.34223
12	95.3053	79.6552	96.1405	87.2228	9.58652	29.3491	35.5059	13.5008	23.8881		41.3062		7.12232	7.60728	5.31588	3.31213					4.90732	3.21862	2.53791	3.32321
13	95.3053	79.4286	95.9419	87.2228	11.3014	9.35203	26.8271	15.4658					6.67729	5.06425	8.80297	6.42028					3.7738	3.18502	2.89323	2.18368
14	95.2152	78.7962	95.4704	86.525	15.3593	19.1448	10.8051	66.2189					7.53009	7.39595	12.3958	4.81683					4.00743	2.50652	2.80841	4.60608
15	94.9444	76.6322	95.4704	86.525	24.0266	38.3163	81.7814	69.4021						6.85402	4.259	3.36135							3.02751	3.09155
16	94.9444	76.5047	95.4704	86.1761	21.103	17.8382	85.5218	33.2931						5.27032	8.61675	6.50447							2.69632	3.07179
17	94.8541	76.1222	95.4704	85.8258	22.7279	31.9954	46.4513	48.8508						4.59954	6.87845	3.80013							2.06534	2.94583
18	94.8541	76.1222	95.4704	85.8258	15.465	16.8433	89.9717	7.92206							4.06216	5.10778							2.10173	3.14685
19	94.8541	75.8663	95.4704	85.1223	11.1295	52.8702	15.1945	13.6874							4.86791	4.04106							8.27873	2.64743
20	93.8594	75.4818	94.9895	85.1223	15.5598	54.563	59.3212	12.9126							4.06921	4.47739							2.6282	2.96433
21	93.6784	73.1751	94.749	82.2967	39.3432	16.4426	13.6422	16.8107							5.75051	4.98518							2.49972	4.79464
22	92.41	71.8891	93.5435	81.5779	10.6151		28.5159	18.112							4.05213	2.96069							5.36889	3.78002
23	92.41	71.7605	91.6098	81.5779			38.8772	20.6878							6.16024	2.32361							2.94804
24	92.2288	69.96	91.6098	76.1873			6.35625	17.5515							8.22069	2.70062							8.79513
25	92.0476	65.7161	91.1264	73.257			36.3058	8.50116							6.67725	3.92768							2.72655
26	90.5981	63.887	90.8847	72.1414			47.2586	33.465							4.08969	4.59646							2.32341
27	90.2353	63.2325	89.6761	68.4035			18.2505								7.01323	3.1329							5.11884
28	89.6005	62.183	89.4324	68.4035			74.0565								8.31742	2.66852							3.73048
29	89.5096	60.4703	88.214	63.4357			22.4051								5.94585								6.82212
30	89.1096	58.0146	87.2365	63.4357			15.7882								5.43532								4.70564
							21.7097								4.23459
															3.7633

## Sheet: Fig. 3E
Survival					Mitochondrial Superoxide Level								Mitochondrial Glutathione Redox Potential								Mitochondrial H2O2 Level
Age (day)	WT, vehicle (% survival, N = 1482)	KO, vehicle (% survival; N = 1022)	WT, NAC (% survival; N = 609)	KO, NAC (% survival; N = 451)	WT, 10 days-old, vehicle	KO, 10 days-old, vehicle	WT, 30 days-old, vehicle	KO, 30 days-old, vehicle	WT, 10 days-old, NAC	KO, 10 days-old, NAC	WT, 30 days-old, NAC	KO, 30 days-old, NAC	WT, 10 days-old, vehicle	KO, 10 days-old, vehicle	WT, 30 days-old, vehicle	KO, 30 days-old, vehicle	WT, 10 days-old, NAC	KO, 10 days-old, NAC	WT, 30 days-old, NAC	KO, 30 days-old, NAC	WT, 10 days-old, vehicle	KO, 10 days-old, vehicle	WT, 30 days-old, vehicle	KO, 30 days-old, vehicle	WT, 10 days-old, NAC	KO, 10 days-old, NAC	WT, 30 days-old, NAC	KO, 30 days-old, NAC
0	100	100	100	100	28.8302	15.0729	22.8129	8.49909	15.1883	25.496	13.4315	38.8764	5.94295	3.32373	5.52234	3.50078	6.79833	7.90348	6.31466	3.27784	5.75637	2.16209	2.69632	1.89731	5.19418	3.51293	4.10419	2.122
1	100	100	100	100	11.8992	17.9961	33.5312	15.7558	6.83724	23.9156	20.3792		7.62999	2.83302	4.04329	6.58925	11.1023	4.71152	5.19512	5.12782	3.63124	2.1731	2.06534	3.34223	3.40081	3.56366	4.01042	2.03273
2	100	100	100	100	10.6254	11.015	22.0468	16.6611	14.5147	35.4554	17.1398		13.3462	4.5452	1.91462	6.89399	9.62542	12.2943	8.0731	3.26165	4.45178	2.21743	3.48374	3.32321	4.39382	2.54022	6.94276	2.87413
3	99.7301	99.5108	99.6716	99.1131	15.1706	44.6171	33.1899	5.44347	10.1961	21.6528	13.4301		4.50519	2.43735	3.10615	2.44826	11.9138	7.55499	6.61915	2.67048	3.0374	1.89819	9.22888	2.18368	4.65779	3.56828	2.44139	2.38947
4	99.1228	97.5538	99.0137	98.2262	19.265	26.9224	21.0051	29.0141	2.95056	16.5512	31.0293		13.7984	8.62617	5.14015	2.52933	15.02	5.11501	7.42169	5.43726	2.83643	2.33991	2.10173	4.60608	3.76329	3.26767	3.49189
5	98.9186	97.0636	98.8492	97.7827	27.0928	31.6756	13.1364	10.3109	9.67916		26.9275		12.7049	4.06003	4.66995	3.83165	3.96468	4.96525	5.28791	6.94161	5.06928	2.66993	8.27873	3.09155	3.90503	4.11564	3.77877
6	98.7141	91.6657	98.5197	94.4568	10.6372	22.3563	9.2471	11.6667	5.40368		51.8381		10.042	4.36239	3.16904	2.45357	5.32288	2.84775	4.76991	3.96348	3.75423	1.69355	6.60337	3.07179		3.42175
7	97.8278	86.4474	98.5197	94.0091	11.1594	10.2329	48.9195	8.79731	7.08379		14.4522		9.31414	6.03317	4.79659	2.83706	6.66118	4.70364	7.4986	4.80612	3.18497	2.73897	5.70303	2.94583
8	97.6229	86.2496	98.5197	91.9946	10.8982	28.1261	9.97812	44.2375	5.99888				12.1665	2.01349	4.43034	3.73561			8.23327	5.14526	5.61423	2.31222	2.6282	1.81912
9	96.4599	83.6749	98.5197	90.4278	26.4825	24.4293	26.2954	15.079	4.53298				11.4095	5.70251	5.59475	3.37735			4.42977		4.36082	2.66222	6.43327	1.81912
10	96.3908	83.4757	98.3541	88.8493	30.9216	20.8328	20.3457	33.8542	16.2546				13.1179	5.36024	4.3753	5.07268			5.11983		3.58745	2.55185	2.33752	1.89731
11	96.2525	82.2789	98.1794	88.6238	42.098	19.3041	21.3772	59.2353					5.71206	4.2153	5.65005	2.56724					3.9693	2.50669	3.58222	3.34223
12	95.3053	79.6552	97.9976	84.347	9.58652	29.3491	35.5059	13.5008					7.12232	7.60728	5.31588	3.31213					4.90732	3.21862	2.53791	3.32321
13	95.3053	79.4286	97.7784	84.347	11.3014	9.35203	26.8271	15.4658					6.67729	5.06425	8.80297	6.42028					3.7738	3.18502	2.89323	2.18368
14	95.2152	78.7962	97.3399	77.3877	15.3593	19.1448	10.8051	66.2189					7.53009	7.39595	12.3958	4.81683					4.00743	2.50652	2.80841	4.60608
15	94.9444	76.6322	97.3399	75.6616	24.0266	38.3163	81.7814	69.4021						6.85402	4.259	3.36135							3.02751	3.09155
16	94.9444	76.5047	96.457	75.6616	21.103	17.8382	85.5218	33.2931						5.27032	8.61675	6.50447							2.69632	3.07179
17	94.8541	76.1222	95.3483	70.7709	22.7279	31.9954	46.4513	48.8508						4.59954	6.87845	3.80013							2.06534	2.94583
18	94.8541	76.1222	95.3483	70.4808	15.465	16.8433	89.9717	7.92206							4.06216	5.10778							2.10173	3.14685
19	94.8541	75.8663	95.3483	70.4808	11.1295	52.8702	15.1945	13.6874							4.86791	4.04106							8.27873	2.64743
20	93.8594	75.4818	95.3483	70.4808	15.5598	54.563	59.3212	12.9126							4.06921	4.47739							2.6282	2.96433
21	93.6784	73.1751	90.8187	69.3207	39.3432	16.4426	13.6422	16.8107							5.75051	4.98518							2.49972	4.79464
22	92.41	71.8891	90.8187	61.7795	10.6151		28.5159	18.112							4.05213	2.96069							5.36889	3.78002
23	92.41	71.7605	90.8187	60.8927			38.8772	20.6878							6.16024	2.32361							2.94804
24	92.2288	69.96	90.1359	60.0059			6.35625	17.5515							8.22069	2.70062							8.79513
25	92.0476	65.7161	89.9077	54.9808			36.3058	8.50116							6.67725	3.92768							2.72655
26	90.5981	63.887	88.5385	50.5823			47.2586	33.465							4.08969	4.59646							2.32341
27	90.2353	63.2325	88.0821	43.0421			18.2505								7.01323	3.1329							5.11884
28	89.6005	62.183	87.3976	40.8103			74.0565								8.31742	2.66852							3.73048
29	89.5096	60.4703	86.713	40.8103			22.4051								5.94585								6.82212
30	89.1096	58.0146	81.2796	33.6847			15.7882								5.43532								4.70564
							21.7097								4.23459
															3.7633

## Sheet: Fig. 3F
Survival					Mitochondrial Superoxide Level								Mitochondrial Glutathione Redox Potential								Mitochondrial H2O2 Level
Age (day)	WT, vehicle (% survival, N = 1482)	KO, vehicle (% survival; N = 1022)	WT, IM (% survival; N = 464)	KO, IM (% survival; N = 364)	WT, 10 days-old, vehicle	KO, 10 days-old, vehicle	WT, 30 days-old, vehicle	KO, 30 days-old, vehicle	WT, 10 days-old, IM	KO, 10 days-old, IM	WT, 30 days-old, IM	KO, 30 days-old, IM	WT, 10 days-old, vehicle	KO, 10 days-old, vehicle	WT, 30 days-old, vehicle	KO, 30 days-old, vehicle	WT, 10 days-old, IM	KO, 10 days-old, IM	WT, 30 days-old, IM	KO, 30 days-old, IM	WT, 10 days-old, vehicle	KO, 10 days-old, vehicle	WT, 30 days-old, vehicle	KO, 30 days-old, vehicle	WT, 10 days-old, IM	KO, 10 days-old, IM	WT, 30 days-old, IM	KO, 30 days-old, IM
0	100	100	100	100	28.8302	15.0729	22.8129	8.49909	47.381	23.0118	38.6725	9.22184	5.94295	3.32373	5.52234	3.50078	10.6825	6.27777	4.03746	4.74717	5.75637	2.16209	2.69632	1.89731	4.35131	2.66372	6.09771	2.64358
1	100	100	100	100	11.8992	17.9961	33.5312	15.7558	20.6414	21.4502	5.2285	7.44766	7.62999	2.83302	4.04329	6.58925	8.36548	4.94811	8.9464	4.57807	3.63124	2.1731	2.06534	3.34223	4.42573	2.92467	8.34708	3.31284
2	100	100	100	100	10.6254	11.015	22.0468	16.6611	36.4505	31.0536	11.7284	13.929	13.3462	4.5452	1.91462	6.89399	10.0413	3.77073	7.90683	5.62235	4.45178	2.21743	3.48374	3.32321	3.17416	2.37765	3.76478	8.67913
3	99.7301	99.5108	100	100	15.1706	44.6171	33.1899	5.44347	11.1989	60.0365	9.71216	16.3808	4.50519	2.43735	3.10615	2.44826	8.80563	3.66231	3.47777	4.16387	3.0374	1.89819	9.22888	2.18368	3.49905	2.37261	6.56391	2.81629
4	99.1228	97.5538	100	96.978	19.265	26.9224	21.0051	29.0141	21.2162	48.6531	9.8123	14.9516	13.7984	8.62617	5.14015	2.52933	7.718	4.77791	2.72719	10.223	2.83643	2.33991	2.10173	4.60608	3.87165	1.98659	6.53044	8.04159
5	98.9186	97.0636	99.3534	96.978	27.0928	31.6756	13.1364	10.3109	37.7775	14.6287	7.56064	14.2514	12.7049	4.06003	4.66995	3.83165	12.2106	5.72473	3.62194	3.18417	5.06928	2.66993	8.27873	3.09155	2.89847	2.15122	5.21373	3.22041
6	98.7141	91.6657	98.7055	96.978	10.6372	22.3563	9.2471	11.6667	27.0433	19.9885	21.6669	11.4505	10.042	4.36239	3.16904	2.45357	6.38979		4.16337	6.94433	3.75423	1.69355	6.60337	3.07179	4.90106	3.70655	7.89231
7	97.8278	86.4474	98.2735	93.1319	11.1594	10.2329	48.9195	8.79731	10.7449	25.4223	8.12477	17.6385	9.31414	6.03317	4.79659	2.83706				3.5242	3.18497	2.73897	5.70303	2.94583	3.836		5.55349
8	97.6229	86.2496	98.2735	93.1319	10.8982	28.1261	9.97812	44.2375	25.646	12.063	33.1484	23.7015	12.1665	2.01349	4.43034	3.73561				3.50257	5.61423	2.31222	2.6282	1.81912	6.0831		11.3855
9	96.4599	83.6749	97.8406	92.5808	26.4825	24.4293	26.2954	15.079	39.4976	17.105	12.9499	12.7643	11.4095	5.70251	5.59475	3.37735				3.00297	4.36082	2.66222	6.43327	1.81912
10	96.3908	83.4757	97.8406	92.5808	30.9216	20.8328	20.3457	33.8542	28.1859	18.6156	37.9854		13.1179	5.36024	4.3753	5.07268				4.0135	3.58745	2.55185	2.33752	1.89731
11	96.2525	82.2789	97.8406	92.5808	42.098	19.3041	21.3772	59.2353	35.2043		19.3861		5.71206	4.2153	5.65005	2.56724					3.9693	2.50669	3.58222	3.34223
12	95.3053	79.6552	97.8406	87.8966	9.58652	29.3491	35.5059	13.5008			23.8985		7.12232	7.60728	5.31588	3.31213					4.90732	3.21862	2.53791	3.32321
13	95.3053	79.4286	97.8406	87.8966	11.3014	9.35203	26.8271	15.4658			23.1509		6.67729	5.06425	8.80297	6.42028					3.7738	3.18502	2.89323	2.18368
14	95.2152	78.7962	97.8406	87.8966	15.3593	19.1448	10.8051	66.2189			39.1143		7.53009	7.39595	12.3958	4.81683					4.00743	2.50652	2.80841	4.60608
15	94.9444	76.6322	97.8406	87.5637	24.0266	38.3163	81.7814	69.4021			58.8658			6.85402	4.259	3.36135							3.02751	3.09155
16	94.9444	76.5047	97.8406	87.2295	21.103	17.8382	85.5218	33.2931			58.8503			5.27032	8.61675	6.50447							2.69632	3.07179
17	94.8541	76.1222	97.8406	87.2295	22.7279	31.9954	46.4513	48.8508			23.6245			4.59954	6.87845	3.80013							2.06534	2.94583
18	94.8541	76.1222	97.5477	87.2295	15.465	16.8433	89.9717	7.92206							4.06216	5.10778							2.10173	3.14685
19	94.8541	75.8663	96.9618	87.2295	11.1295	52.8702	15.1945	13.6874							4.86791	4.04106							8.27873	2.64743
20	93.8594	75.4818	96.9618	86.5585	15.5598	54.563	59.3212	12.9126							4.06921	4.47739							2.6282	2.96433
21	93.6784	73.1751	96.9618	86.5585	39.3432	16.4426	13.6422	16.8107							5.75051	4.98518							2.49972	4.79464
22	92.41	71.8891	96.9618	86.5585	10.6151		28.5159	18.112							4.05213	2.96069							5.36889	3.78002
23	92.41	71.7605	96.9618	85.552			38.8772	20.6878							6.16024	2.32361							2.94804
24	92.2288	69.96	96.0803	85.2152			6.35625	17.5515							8.22069	2.70062							8.79513
25	92.0476	65.7161	96.0803	85.2152			36.3058	8.50116							6.67725	3.92768							2.72655
26	90.5981	63.887	96.0803	83.1862			47.2586	33.465							4.08969	4.59646							2.32341
27	90.2353	63.2325	96.0803	82.5072			18.2505								7.01323	3.1329							5.11884
28	89.6005	62.183	95.7865	82.1662			74.0565								8.31742	2.66852							3.73048
29	89.5096	60.4703	95.4918	80.4615			22.4051								5.94585								6.82212
30	89.1096	58.0146	95.4918	78.075			15.7882								5.43532								4.70564
							21.7097								4.23459
															3.7633

[truncated: 10 more sheets: Fig. 3G, Fig. 3H, Fig. 4B-C, Fig. S1, Fig. S2, Fig. S3, Fig. S4, Fig. S5, Fig. S6A, Fig. S6B]
